# Supplementary material for: Profile of Environmental Chemicals in the Korean Population—Results of the Korean National Environmental Health Survey (KoNEHS) Cycle 3, 2015–2017
Source: Int J Environ Res Public Health. 2022 Jan 6;19(2):626. doi: 10.3390/ijerph19020626 (PMC8776061; doi:10.3390/ijerph19020626)
Supplement: Supplementary file 1 [file ijerph-19-00626-s001.zip]

Archive with 1 entries (1 files):
- ijerph-1494110-supplementary.pdf
